# Supplementary material for: Structural and Functional Characterization of the Vacuolar-Type Na+, K+/H+ Antiporter NHX1 from Rice (Oryza sativa L.)
Source: Biomolecules. 2025 Oct 27;15(11):1513. doi: 10.3390/biom15111513 (PMC12649843; doi:10.3390/biom15111513)
Supplement: Supplementary file 1 [file biomolecules-15-01513-s001.zip]

Archive with 2 entries (2 files):
- Supplementary Materials (Figure S1, Table S1, Table S2, Table S3).pdf
- Supplementary Materials (Original images of Western blot).pdf
